# Supplementary material for: A Novel Miniaturized Biosensor for Monitoring Atlantic Salmon Swimming Activity and Respiratory Frequency
Source: Animals (Basel). 2021 Aug 14;11(8):2403. doi: 10.3390/ani11082403 (PMC8388786; doi:10.3390/ani11082403)
Supplement: Supplementary file 1 [file animals-11-02403-s001.zip]

Archive with 1 entries (1 files):
- animals-1301263-supplementary.pdf
